# Supplementary material for: Effects of a Complex Care Model for Patients with Multimorbidity in Lithuania: Results from an Implementation Study
Source: Healthcare (Basel). 2025 Sep 11;13(18):2268. doi: 10.3390/healthcare13182268 (PMC12469520; doi:10.3390/healthcare13182268)
Supplement: Supplementary file 1 [file healthcare-13-02268-s001.zip]

Archive with 1 entries (1 files):
- healthcare-3744347-supplementary.pdf
